# Supplementary material for: Species C Rotaviruses in Children with Diarrhea in India, 2010–2013: A Potentially Neglected Cause of Acute Gastroenteritis
Source: Pathogens. 2018 Feb 17;7(1):23. doi: 10.3390/pathogens7010023 (PMC5874749; doi:10.3390/pathogens7010023)
Supplement: Supplementary file 1 [file pathogens-07-00023-s001.zip]

Archive with 6 entries (5 files):
- supplementary/
- supplementary/Supplementary data 1 primer details.docx
- supplementary/Supplementary file 1.docx
- supplementary/Supplementary file 2.xlsx
- supplementary/Supplementary file 3.xlsx
- supplementary/Supplementary file 4.xlsx
