# Supplementary material for: Species C Rotaviruses in Children with Diarrhea in India, 2010–2013: A Potentially Neglected Cause of Acute Gastroenteritis
Source: Pathogens. 2018 Feb 17;7(1):23. doi: 10.3390/pathogens7010023 (PMC5874749; doi:10.3390/pathogens7010023)
Supplement: Supplementary file 1 [file pathogens-07-00023-s001.zip › supplementary/Supplementary file 2.xlsx]

## Sheet: Sheet1
Supplementary data 2. Percentage identity matrix of VP6 gene of different Rotavirus-C (RVC) strains with current study strain: Upper triangle represents nucleotide sequence identity and lower triangle represents amino acid based sequence identity.
		HuRVC_MG553200_VP6_H28_2013_India	HuRVC_AY795898_VP6_V508_2004_India	HuRVC_AY770980_VP6_v508_2004_India	HuRVC_AY786571_VP6_V966_2004_India	HuRVC_AY786570_VP6_V460_2004_India	HuRVC_KP776605_VP6_ERN6216_2013_Hungary	HuRVC_AF325805_VP6_Jajeri_2000_Nigeria	HuRVC_AF325806_VP6_Moduganari_2000_Nigeria	HuRVC_LC129065_VP6_YA-27_2011_Japan	HuRVC_LC129064_VP6_OS-270_2012_Japan	HuRVC_EF528570_VP6_Wu82_2007_China	HuRVC_HQ185636_VP6_Bs347_2005_Bangladesh	HuRVC_KP735976_VP6_Nsk09-B11_2009_Russia	HuRVC_JN934895_VP6_Omsk08-436_2008_Russia	HuRVC_KT284781_VP6_CAU14-1-242_2014_Southkorea	HuRVC_KM886901_VP6_Chungnam_2014_Southkorea	HuRVC_X59843_VP6_Bristol_1991_UK	HuRVC_AB499614_VP6_GUP188_2005_Turkey	PoRVC_KT932962_VP6_ASM-132_2013_India	PoRVC_KT932963_VP6_ASM-140_2013_India	PoRVC_LC122623_VP6_Ishi-1_2015_Japan	PoRVC_LC122601_VP6_Tochigi-2_2014_Japan	PoRVC_HQ323753_VP6_CUK-6_2010_SouthKorea	PoRVC_PRVVP6A_VP6_Cowden_1992_USA	PoRVC_KM099254_VP6_P8_2011_CzechRepublic	PoRVC_AB889507_VP6_93-H5_2008_Japan	PoRVC_GQ925781_VP6_CA-2_2009_SouthKorea	PoRVC_KC164677_VP6_RV0143/2011_USA	PoRVC_FJ494691_VP6_06-144-2_2008_SouthKorea	PoRVC_KM099258_VP6_P44_2013_CzechRepublic	PoRVC_KM099259_VP6_P59_2013_CzechRepublic	BoRVC_AB738416_VP6_Toyama_Japan	BoRVC_AB108680_VP6_Yamagata_Japan	CanRVC_KP988017_VP6_174_2012_Hungary	FerretRVC__KF578541_VP6_C-MSU_2003_USA
	HuRVC_MG553200_VP6_H28_2013_India	***	98.4	98.4	98.6	97.8	96.6	97.1	95.5	96.6	97.5	96.9	97.7	97	97	96.8	96.8	96.9	96.8	98.7	99.9	76.9	78.3	82.6	80.6	73.6	80.5	79.3	77.7	79.7	75	74.6	78.1	78.5	64	64.3
	HuRVC_AY795898_VP6_V508_2004_India	99.1	***	100	99.9	99.2	97.7	98.2	96.4	97.7	98.8	97.7	98.8	98.1	98.3	97.8	97.8	98	97.6	97	98.3	77.5	78.6	82.6	80.6	74.1	80.3	79.7	78.2	80.5	75.8	75.5	78.2	78.7	64.4	64
	HuRVC_AY770980_VP6_v508_2004_India	99.1	99.1	***	99.9	99.2	97.7	98.2	96.4	97.7	98.8	97.7	98.8	98.1	98.3	97.8	97.8	98	97.6	97	98.3	77.5	78.6	82.6	80.6	74.1	80.3	79.7	78.2	80.5	75.8	75.5	78.2	78.7	64.4	64
	HuRVC_AY786571_VP6_V966_2004_India	99.1	99.1	99.1	***	99.3	97.8	98.3	96.5	97.8	98.9	97.8	98.9	98.2	98.4	98	98	98.1	97.7	97.1	98.4	77.6	78.7	82.7	80.6	74.1	80.4	79.8	78.3	80.5	75.7	75.3	78.1	78.6	64.4	64
	HuRVC_AY786570_VP6_V460_2004_India	99.1	99.1	99.1	99.1	***	98.1	98.3	96.8	98.1	98.2	98.1	99.2	98.9	99.2	98.2	98.2	98.1	98	96.4	97.7	77.1	78.7	82.7	80.9	74.2	81	80.5	78.7	81.2	76.1	75.7	77.9	78.3	64.3	63.5
	HuRVC_KP776605_VP6_ERN6216_2013_Hungary	99.1	99.1	99.1	99.1	99.1	***	97.6	97	99.3	96.8	98.8	97.7	97.6	97.6	99.2	99.4	97.8	98.7	95.1	96.5	78	79.2	83	79.9	74.7	80.7	79.9	78.8	81.2	76.3	75.9	78.1	78.7	64.5	63.3
	HuRVC_AF325805_VP6_Jajeri_2000_Nigeria	98.7	98.7	98.7	98.7	98.7	98.7	***	96.5	97.6	97.5	97.6	98.2	97.5	97.5	97.7	97.7	97.8	97.5	95.8	97	77.4	78.9	82.8	80.6	74.8	81	79.9	78.9	81.2	75.9	75.6	77.9	78.2	64.7	63.9
	HuRVC_AF325806_VP6_Moduganari_2000_Nigeria	98.7	98.7	98.7	98.7	98.7	98.7	98.3	***	97	95.7	96.8	96.4	96	96	96.9	97.1	97.1	96.6	94.1	95.4	76.9	78	82.3	79.7	74.2	79.8	79.7	77.7	80.5	75.5	75.1	77.6	78.2	65	62.5
	HuRVC_LC129065_VP6_YA-27_2011_Japan	99.1	99.1	99.1	99.1	99.1	99.1	98.7	98.7	***	96.8	98.8	97.7	97.6	97.6	99.2	99.4	97.8	98.7	95.1	96.5	78.3	79.5	83.4	79.7	74.6	80.9	79.7	78.6	81.6	76.7	76.3	78.1	78.7	64.4	63.3
	HuRVC_LC129064_VP6_OS-270_2012_Japan	99.1	99.1	99.1	99.1	99.1	99.1	98.7	98.7	99.1	***	96.8	98.1	97.1	97.4	96.9	96.9	97	96.6	96	97.4	77.1	78.5	82.1	80.7	73.8	80	80	77.7	79.5	75	74.6	78.1	78.5	64.7	64
	HuRVC_EF528570_VP6_Wu82_2007_China	99.1	99.1	99.1	99.1	99.1	99.1	98.7	98.7	99.1	99.1	***	97.7	97.5	97.5	98.7	98.9	98.6	99.2	95.4	96.8	77.9	79.3	83	79.9	74.6	81	80.1	79.1	81.3	76.3	75.9	78.5	78.8	64.3	63.3
	HuRVC_HQ185636_VP6_Bs347_2005_Bangladesh	99.1	99.1	99.1	99.1	99.1	99.1	98.7	98.7	99.1	99.1	99.1	***	98.3	98.3	97.8	97.8	98	97.6	96.3	97.6	77.9	79.3	82.9	81.1	74.6	81.3	80.9	79.1	81	76.3	75.9	78.5	78.5	64.7	63.4
	HuRVC_KP735976_VP6_Nsk09-B11_2009_Russia	99.1	99.1	99.1	99.1	99.1	99.1	98.7	98.7	99.1	99.1	99.1	99.1	***	99.8	97.7	97.7	97.4	97.4	95.5	96.9	77.3	78.9	82.8	80.6	74.4	81	80.7	78.7	81.1	76.1	75.7	77.9	78.2	64	63.2
	HuRVC_JN934895_VP6_Omsk08-436_2008_Russia	99.1	99.1	99.1	99.1	99.1	99.1	98.7	98.7	99.1	99.1	99.1	99.1	99.1	***	97.7	97.7	97.2	97.4	95.5	96.9	77	78.7	82.7	80.6	74.2	80.9	80.6	78.6	81.2	75.9	75.6	77.7	78.2	63.9	63.1
	HuRVC_KT284781_VP6_CAU14-1-242_2014_Southkorea	99.1	99.1	99.1	99.1	99.1	99.1	98.7	98.7	99.1	99.1	99.1	99.1	99.1	99.1	***	99.8	97.7	98.4	95.2	96.6	78.1	79.7	83.3	80.5	75.1	81	80.4	79.2	81.2	76.7	76.3	78.5	78.8	65	63.4
	HuRVC_KM886901_VP6_Chungnam_2014_Southkorea	99.1	99.1	99.1	99.1	99.1	99.1	98.7	98.7	99.1	99.1	99.1	99.1	99.1	99.1	99.1	***	98	98.8	95.2	96.6	78.1	79.4	83.3	80.1	74.8	80.7	80.1	79.2	81.1	76.7	76.3	78.5	78.8	65	63.4
	HuRVC_X59843_VP6_Bristol_1991_UK	99.1	99.1	99.1	99.1	99.1	99.1	98.7	98.7	99.1	99.1	99.1	99.1	99.1	99.1	99.1	99.1	***	97.7	95.4	96.8	78.1	79.8	83.4	80.5	75.2	81	80.3	79.2	81.7	76.5	76.2	78.6	78.9	65.5	63.8
	HuRVC_AB499614_VP6_GUP188_2005_Turkey	98.3	98.3	98.3	98.3	98.3	98.3	97.8	97.8	98.3	98.3	98.3	98.3	98.3	98.3	98.3	98.3	98.3	***	95.3	96.6	77.4	78.8	82.4	79.3	74.2	80.4	79.9	78.7	80.9	75.8	75.5	78	78.3	64	63.2
	PoRVC_KT932962_VP6_ASM-132_2013_India	95.7	95.7	95.7	95.7	95.7	95.7	95.2	95.2	95.7	95.7	95.7	95.7	95.7	95.7	95.7	95.7	95.7	94.8	***	98.6	75	76.5	80.7	79.2	72	79.4	77.6	76.3	78.5	73.3	72.9	76.5	76.9	62.5	63.3
	PoRVC_KT932963_VP6_ASM-140_2013_India	99.1	99.1	99.1	99.1	99.1	99.1	98.7	98.7	99.1	99.1	99.1	99.1	99.1	99.1	99.1	99.1	99.1	98.3	95.7	***	77.1	78.5	82.3	80.5	73.4	80.5	79.3	77.7	79.5	74.7	74.4	78	78.3	64	64.4
	PoRVC_LC122623_VP6_Ishi-1_2015_Japan	89.1	89.1	89.1	89.1	89.1	89.1	88.7	88.7	89.1	89.1	89.1	89.1	89.1	89.1	89.1	89.1	89.1	88.7	85.7	89.1	***	87.2	88.3	82.4	79.4	80.1	81.5	78.3	77.6	80	79.9	76.5	76.3	65.6	64.4
	PoRVC_LC122601_VP6_Tochigi-2_2014_Japan	88.7	88.7	88.7	88.7	88.7	88.7	88.3	88.3	88.7	88.7	88.7	88.7	88.7	88.7	88.7	88.7	88.7	88.3	85.2	88.7	95.2	***	89.3	83.8	79.9	83.5	82.3	80.1	79.9	78.3	78.1	78.8	78.1	65.7	62.7
	PoRVC_HQ323753_VP6_CUK-6_2010_SouthKorea	90.4	90.4	90.4	90.4	90.4	90.4	90	90	90.4	90.4	90.4	90.4	90.4	90.4	90.4	90.4	90.4	90	87.4	90.4	95.7	95.7	***	86.3	81.6	84.8	84.8	82.6	83.9	81.1	81.1	80.5	80.6	65.1	64.1
	PoRVC_PRVVP6A_VP6_Cowden_1992_USA	90.9	90.9	90.9	90.9	90.9	90.9	90.4	90.4	90.9	90.9	90.9	90.9	90.9	90.9	90.9	90.9	90.9	90.4	87.4	90.9	92.6	90.9	91.7	***	77	83.8	85	83.9	82.2	80.1	79.9	78.3	78.9	66.2	63.7
	PoRVC_KM099254_VP6_P8_2011_CzechRepublic	84.3	84.3	84.3	84.3	84.3	84.3	84.8	83.9	84.3	84.3	84.3	84.3	84.3	84.3	84.3	84.3	84.3	83.9	81.3	84.3	87.8	88.7	90	87	***	77.1	76.2	76.2	75.2	77.3	77	75.5	75.6	64.3	62.1
	PoRVC_AB889507_VP6_93-H5_2008_Japan	90	90	90	90	90	90	89.6	89.6	90	90	90	90	90	90	90	90	90	89.6	87.4	90	90.4	91.3	91.3	91.3	87.8	***	85.3	86.8	80.5	78.2	78	80.3	80.3	65.1	62.8
	PoRVC_GQ925781_VP6_CA-2_2009_SouthKorea	89.1	89.1	89.1	89.1	89.1	89.1	88.7	88.7	89.1	89.1	89.1	89.1	89.1	89.1	89.1	89.1	89.1	88.7	85.7	89.1	92.6	92.2	91.3	91.7	86.1	91.7	***	85.9	80.7	77.4	77.1	80.1	80.4	66.9	63.4
	PoRVC_KC164677_VP6_RV0143/2011_USA	88.7	88.7	88.7	88.7	88.7	88.7	88.3	88.3	88.7	88.7	88.7	88.7	88.7	88.7	88.7	88.7	88.7	88.3	85.7	88.7	89.6	88.3	89.1	91.3	85.2	92.6	90.4	***	81.7	77.7	77.5	79.4	79.2	66.8	62
	PoRVC_FJ494691_VP6_06-144-2_2008_SouthKorea	87	87	87	87	87	87	86.5	86.5	87	87	87	87	87	87	87	87	87	86.5	83.9	87	87.8	86.5	87	87.8	83	87.4	86.1	89.6	***	76.3	76.3	77.9	78.6	63.1	62.9
	PoRVC_KM099258_VP6_P44_2013_CzechRepublic	87.4	87.4	87.4	87.4	87.4	87.4	87	87	87.4	87.4	87.4	87.4	87.4	87.4	87.4	87.4	87.4	87	84.3	87.4	89.1	87.4	89.1	89.6	85.2	89.1	87.4	89.6	86.1	***	95.2	74.6	74.6	63.8	61.5
	PoRVC_KM099259_VP6_P59_2013_CzechRepublic	87.4	87.4	87.4	87.4	87.4	87.4	87	87	87.4	87.4	87.4	87.4	87.4	87.4	87.4	87.4	87.4	87	84.3	87.4	89.1	87.4	89.1	89.6	85.2	89.1	87.4	89.6	86.1	99.1	***	74.5	74.5	63.7	61.4
	BoRVC_AB738416_VP6_Toyama_Japan	88.7	88.7	88.7	88.7	88.7	88.7	88.3	88.3	88.7	88.7	88.7	88.7	88.7	88.7	88.7	88.7	88.7	88.3	85.2	88.7	89.1	88.7	88.7	90	84.8	88.7	90.4	88.3	86.5	85.2	85.2	***	97.8	69	67.1
	BoRVC_AB108680_VP6_Yamagata_Japan	88.7	88.7	88.7	88.7	88.7	88.7	88.3	88.3	88.7	88.7	88.7	88.7	88.7	88.7	88.7	88.7	88.7	88.3	85.2	88.7	89.1	88.7	88.7	90	84.8	88.7	90.4	88.3	86.5	85.2	85.2	99.1	***	68.7	66.8
	CanRVC_KP988017_VP6_174_2012_Hungary	90	90	90	90	90	90	89.6	89.6	90	90	90	90	90	90	90	90	90	89.6	86.5	90	89.6	89.1	89.6	91.7	85.2	90	91.3	91.3	87.4	87	87	94.8	94.8	***	69.6
	FerretRVC__KF578541_VP6_C-MSU_2003_USA	88.3	88.3	88.3	88.3	88.3	88.3	87.8	87.8	88.3	88.3	88.3	88.3	88.3	88.3	88.3	88.3	88.3	87.8	85.7	88.3	87	86.5	87.4	89.1	83	87.4	88.7	88.7	86.5	84.3	84.3	93	93	95.7	***
