# Supplementary material for: Species C Rotaviruses in Children with Diarrhea in India, 2010–2013: A Potentially Neglected Cause of Acute Gastroenteritis
Source: Pathogens. 2018 Feb 17;7(1):23. doi: 10.3390/pathogens7010023 (PMC5874749; doi:10.3390/pathogens7010023)
Supplement: Supplementary file 1 [file pathogens-07-00023-s001.zip › supplementary/Supplementary file 3.xlsx]

## Sheet: Sheet1
Supplementary data 3. Percentage identity matrix of VP4 gene of different Rotavirus-C (RVC) strains with current study strain: Upper triangle represents nucleotide sequence identity and lower triangle represents amino acid based sequence identity.
		HuRVC_MG553199_VP4_H28_2013_India	HuRVC_AY795895_VP4_V508_2004_India	HuRVC_AY795896_VP4_V966_2004_India	HuRVC_AY795897_VP4_V460_2004_India	HuRVC_KP776602_VP4_ERN6216_2013_Hungary	HuRVC_AF323981_VP4_Jajeri_2000_Nigeria	HuRVC_AF323980_VP4_Moduganari_2000_Nigeria	HuRVC_LC129057_VP4_YA-27_2011_Japan	HuRVC_LC129056_VP4_OS-270_2012_Japan	HuRVC_HQ185646_VP4_Wu82_2007_China	HuRVC_HQ185635_VP4_Bs347_2005_Bangladesh	HuRVC_KP735975_VP4_Nsko9-B11_2009_Russia	HuRVC_JN934897_VP4_Omsk08_2008_Russia	HuRVC_KT284779_VP4_CAU14-11-242_2014_Southkorea	HuRVC_KM886900_VP4_Chungnam_2014_SouthKorea	HuRVC_X79442_VP4_Bristol_1991_UK	HuRVC_AB499613_VP4_GUP188_2005_Turkey	PoRVC_LC122622_VP4_Ishi-1_2015_Japan	PoRVC_LC122590_VP4_Tochigi-2_2015_Japan	PoRVC__KM099261_VP4_P8_2011_CzechRepublic	PoRVC__KM099264_VP4_P44_2013_CzechRepublic	PoRVC_KC164679_VP4_RV0143_2011_USA	PoRVC_KJ814471_VP4_08-148-2_2008_Southkorea	BoRVC_BRU26551_VP4_Shintoku_1995_Japan	BoRVC_AB738415_VP4_Toyama_2012_Japan	BoRVC_AB874628_VP4_Y/08_2008_Japan	CanRVC_KP988016_VP4_174_2012_Hungary
	HuRVC_MG553199_VP4_H28_2013_India	***	96.4	96.8	96.9	95.6	95.9	96	94.3	96.7	95.1	97	96.5	96.6	95.6	95.7	94.7	95.1	65.1	63.8	59.8	61.3	59.5	62.9	62.6	61.7	61.9	63.8
	HuRVC_AY795895_VP4_V508_2004_India	97.1	***	97.7	97.3	96.8	97.2	97.2	95.5	97.6	96.2	97.1	97.1	97.2	96.6	96.8	95.8	96.1	65.5	63.9	58.9	60	59.5	62.9	61.7	60.9	61.2	63.9
	HuRVC_AY795896_VP4_V966_2004_India	97.3	98.3	***	97.7	96.8	97.1	97.2	95.6	98.5	96.3	97.4	97.2	97.3	96.7	96.8	95.8	96.3	65.2	63.4	59.1	60.4	59.9	62.8	62.2	61.4	61.5	64.2
	HuRVC_AY795897_VP4_V460_2004_India	97.6	98.5	98.8	***	96.6	96.7	96.8	95.2	97.5	96.1	97.5	97.2	97.2	96.4	96.5	95.4	96	65.2	63.3	59.2	60.5	59.5	62.1	62.1	61.5	61.4	63.8
	HuRVC_KP776602_VP4_ERN6216_2013_Hungary	96.4	97.3	97.6	97.8	***	96.4	96.4	95.1	96.8	95.6	96.4	96.4	96.4	98.3	98.5	94.9	95.6	64.2	62.8	59.3	60.4	59.7	62	62	61	61.6	64.4
	HuRVC_AF323981_VP4_Jajeri_2000_Nigeria	96.6	97.1	97.3	97.6	96.8	***	98.6	95.6	96.9	96.4	96.6	96.4	96.5	96.1	96.3	95.9	96.3	65	63.3	58.7	60.3	59.5	62.4	61.4	60.4	60.9	63.3
	HuRVC_AF323980_VP4_Moduganari_2000_Nigeria	96.6	97.1	97.3	97.6	96.8	98.5	***	95.7	97	96.4	96.7	96.5	96.6	96.2	96.4	96	96.4	65	63.2	58.8	60.4	59.5	62.7	61.4	60.4	60.9	63.8
	HuRVC_LC129057_VP4_YA-27_2011_Japan	95.6	96.6	96.8	97.1	95.9	96.6	96.6	***	95.4	97.8	95.2	95.6	95.6	94.7	94.8	95.2	97.4	64.8	63.5	58.3	59.7	59.7	62.3	61.7	61.1	60.7	63.8
	HuRVC_LC129056_VP4_OS-270_2012_Japan	97.6	98.5	98.8	99	97.8	97.6	97.6	97.1	***	96.1	97.4	97.2	97.3	96.5	96.7	95.6	96.1	65	63.2	59	60.7	59.9	62.7	62	61.2	61.2	64.2
	HuRVC_HQ185646_VP4_Wu82_2007_China	95.9	96.8	97.1	97.3	96.1	96.8	96.8	98.3	97.3	***	95.7	96	96.1	95.2	95.4	95.8	98.5	65	63.5	58.3	59.8	59.6	62.1	61.7	61.3	61.1	63.9
	HuRVC_HQ185635_VP4_Bs347_2005_Bangladesh	97.6	97.6	97.8	98.1	96.8	97.1	97.1	96.4	98.1	96.4	***	96.9	97	96.1	96.3	95.2	95.7	65.1	63.5	59.5	60.6	59.5	63.2	61.7	61	60.8	63.9
	HuRVC_KP735975_VP4_Nsko9-B11_2009_Russia	97.3	98.3	98.5	98.8	97.6	97.3	97.3	96.8	98.8	97.1	97.8	***	98.9	96.1	96.3	95.3	96	65.2	63.6	59.1	60.3	59.8	62.8	61.9	61.2	61.4	64
	HuRVC_JN934897_VP4_Omsk08_2008_Russia	97.6	98.5	98.8	99	97.8	97.6	97.6	97.1	99	97.3	98.1	98.8	***	96.2	96.4	95.4	96	65.3	63.7	59.2	60.4	59.9	62.9	62	61.2	61.5	64.1
	HuRVC_KT284779_VP4_CAU14-11-242_2014_Southkorea	96.1	97.1	97.3	97.6	98.3	96.6	96.6	95.6	97.6	95.9	96.6	97.3	97.6	***	98.5	94.7	95.1	64.8	63.3	59.8	60.8	60.1	62.5	61.7	60.8	61.3	64.1
	HuRVC_KM886900_VP4_Chungnam_2014_SouthKorea	96.6	97.1	97.3	97.6	98.3	96.6	96.6	95.6	97.6	95.9	96.6	97.3	97.6	98.5	***	94.9	95.3	64.6	63.2	59.5	60.8	59.9	62.5	61.9	60.9	61.5	64.2
	HuRVC_X79442_VP4_Bristol_UK	96.1	96.4	96.6	96.8	95.6	96.4	96.4	96.4	96.8	96.6	95.9	96.6	96.8	95.4	95.9	***	95.7	64.7	63.5	58.6	60	58.5	62.5	61.9	60.9	61.3	62.6
	HuRVC_AB499613_VP4_GUP188_2005_Turkey	95.9	96.8	97.1	97.3	96.1	96.8	96.8	98.3	97.3	99	96.4	97.1	97.3	95.9	95.9	96.6	***	65.4	63.6	58.7	60.2	59.7	62.2	61.9	61.2	61.4	63.8
	PoRVC_LC122622_VP4_Ishi-1_2015_Japan	65.8	65.5	65.8	65.5	65	65	65	65.5	65.5	65.5	65.5	65.3	65.5	65.5	65.8	65.3	65.5	***	84.1	62.1	63.3	63.1	65.8	63.3	63	62.8	65.4
	PoRVC_LC122590_VP4_Tochigi-2_2015_Japan	65.8	65.5	65.8	65.5	65	65	65	65.5	65.5	65.3	65.5	65.3	65.5	65.5	65.8	65.5	65.3	87.9	***	62.1	62.2	64	64.8	63.2	62.9	62.3	65.6
	PoRVC__KM099261_VP4_P8_2011_CzechRepublic	60.4	60	60	60	60	59.2	59.5	60	60	60	60.2	59.7	60	60.2	60.2	59.7	60	65	64.3	***	69	62.1	66	62.9	62.9	63.7	63.9
	PoRVC__KM099264_VP4_P44_2013_CzechRepublic	61.9	61.7	61.7	61.7	60.9	61.2	61.2	61.9	61.7	61.7	62.1	61.4	61.7	61.2	61.2	61.7	61.7	64.1	63.3	67	***	61.7	73.1	62.7	63	63.3	63.5
	PoRVC_KC164679_VP4_RV0143_2011_USA	62.4	61.9	62.1	61.9	62.1	62.1	62.1	62.1	61.9	61.7	61.7	61.7	61.9	62.4	62.4	61.9	61.7	65.5	65	62.6	62.1	***	62.4	63.1	62.7	63	62
	PoRVC_KJ814471_VP4_KOR/08-148-2/2008	63.8	64.1	64.1	64.1	63.8	63.3	63.3	63.8	64.1	63.8	63.6	63.8	64.1	64.1	64.3	64.3	63.8	66.3	65.3	66.3	74	63.1	***	65.4	65	64.6	63.2
	BoRVC_BRU26551_VP4_Shintoku_Japan	68.7	68	68	68	68	67.7	68	67.7	68	68	68	67.7	68	67.7	68	68.2	68	65.3	66.3	66.3	65.8	65	68	***	93.3	92.6	67.2
	BoRVC_AB738415_VP4_Toyama_Japan	68.4	67.2	67.2	67.2	67.2	67	67.2	67	67.2	67.2	67.7	67	67.2	67	67.2	67.5	67.2	64.6	65.8	65.5	65.8	65.3	67	94.2	***	91.3	67.2
	BoRVC_AB874628_VP4_Y/08_2008_Japan	67.5	66.7	66.7	66.7	66.7	66.5	66.7	66.5	66.7	66.7	66.7	66.5	66.7	66.5	66.7	67	66.7	63.8	64.3	66	65.3	65.5	67.2	92.2	92.5	***	66.7
	CanRVC_KP988016_VP4_174_2012_Hungary	68.2	68.2	68.2	68.2	68.2	68	68.2	68.7	68.2	68	68.2	68	68.2	68	68.2	68.2	68	67	68.4	64.8	65	64.1	66.7	72.1	72.1	71.8	***
