# Supplementary material for: Species C Rotaviruses in Children with Diarrhea in India, 2010–2013: A Potentially Neglected Cause of Acute Gastroenteritis
Source: Pathogens. 2018 Feb 17;7(1):23. doi: 10.3390/pathogens7010023 (PMC5874749; doi:10.3390/pathogens7010023)
Supplement: Supplementary file 1 [file pathogens-07-00023-s001.zip › supplementary/Supplementary file 4.xlsx]

## Sheet: Sheet1
Supplementary data 4. Percentage identity matrix of NSP4 gene of different Rotavirus-C (RVC) strains with current study strain: Upper triangle represents nucleotide sequence identity and lower triangle represents amino acid based sequence identity.
		HuRVC_MG553198_NSP4_H28_2013_India	HuRVC_AY770976_NSP4_V508_India	HuRVC_AY941784_NSP4_V966_India	HuRVC_AY941783_NSP4_V460_India	HuRVC_KP776587_NSP4_ERN6216_2013_Hungary	HuRVC_LC129120_NSP4_YA-27_2011_Japan	HuRVC_LC129121_NSP4_OS-270_2012_Japan	HuRVC__HQ185650_NSP4_Wu82_2011_China	HuRVC_HQ185641_NSP4_BS347_2005_Bangladesh	HuRVC_KP735977_NSP4_Nsk09-B11_2009_Russia	HuRVC_JN969079_NSP4_Omsk08-436_2008_Russia	HuRVC_KT284785_NSP4_CAU14-1-242_2014_Southkorea	HuRVC_KP844858_NSP4_Chungnam_2014_Southkorea	HuRVC_X83967_NSP4_Bristol_1990_UK	HuRVC_AB499612_NSP4_GUP188_2005_Turkey	PoRVC_LC122630_NSP4_Ishi-1_2015_Japan	PoRVC_LC122608_NSP4_Tochigi-2_2015_Japan	PoRVC_AF093202_NSP4_Cowden-Virulent_USA	PoRVC_AF093203_NSP4_Cowden-Attenuated_USA	PoRVC__KM099252_NSP4_P44_2013_CzechRepublic	PoRVC_KM099248_NSP4_P8_2011_CzechRepublic	PoRVC_KM099253_NSP4_P59_2013_CzechRepublic	BoRVC_AB874664_NSP4_Y0/8_2008_Japan	BoRVC_AB738410_NSP4_Toyama_2012_Japan	BoRVC_AB738404_NSP4_Shinkotu_2012_Japan	CanRVC_KP988022_NSP4_174_2012_Hungary
	HuRVC_MG553198_NSP4_H28_2013_India	***	95.8	95.8	94.5	95.6	92.2	95.2	93.7	93.9	96	96	91.8	91.4	93.3	93.7	59.8	60	61.3	61.1	58.9	60.8	59.8	58.5	55.2	55.6	60.4
	HuRVC_AY770976_NSP4_V508_India	94.1	***	98.9	97.7	98.3	94.7	98.3	96.2	97.1	98.5	98.7	94.3	93.9	95.4	95.4	58.3	58.3	59.6	59.4	59.2	59.8	60	59.2	55.6	56	60.4
	HuRVC_AY941784_NSP4_V966_India	94.1	96.7	***	97.3	97.9	94.1	98.3	95.6	96.6	98.1	98.3	93.5	93.5	94.9	94.7	57.7	58.1	58.9	58.7	58.1	59.2	59.2	58.5	54.9	55.4	59.8
	HuRVC_AY941783_NSP4_V460_India	93.5	96.1	94.8	***	97.5	94.1	97.1	95.8	98.1	97.7	97.9	94.1	93.7	95.2	94.9	58.5	58.5	59.8	59.6	59.8	59.8	60.6	58.9	55.6	55.6	59.8
	HuRVC_KP776587_NSP4_ERN6216_2013_Hungary	94.1	95.4	94.1	94.8	***	94.5	97.7	96	96.8	98.7	98.9	94.1	93.7	95.2	95.2	58.3	58.5	59.6	59.4	59.6	59.8	60.4	58.5	54.9	55.4	60
	HuRVC_LC129120_NSP4_YA-27_2011_Japan	91.5	92.8	91.5	92.2	91.5	***	94.5	97.5	93.7	95.2	94.9	97.3	97.1	94.5	96.2	58.9	58.3	60.6	60.6	60	60.6	60.8	58.1	54.9	55.8	59.6
	HuRVC_LC129121_NSP4_OS-270_2012_Japan	94.8	97.4	97.4	95.4	94.8	92.2	***	96	96.4	97.9	98.1	93.9	93.5	95.2	94.7	58.3	57.9	59.6	59.6	59.2	59.8	60	59.2	55.2	55.6	60
	HuRVC__HQ185650_NSP4_Wu82_2011_China	92.2	93.5	92.2	92.8	92.2	97.4	92.8	***	95.2	96.6	96.4	96.6	96.4	96	98.1	59.6	60.2	61.5	61.5	61.5	60.8	62.3	59.4	55.6	56.2	60.6
	HuRVC_HQ185641_NSP4_BS347_2005_Bangladesh	94.1	96.7	95.4	97.4	95.4	92.8	96.1	93.5	***	97.1	97.3	93.3	92.8	94.5	94.3	58.7	57.9	59.2	58.9	59.8	59.2	60.6	57.9	54.5	54.7	59.6
	HuRVC_KP735977_NSP4_Nsk09-B11_2009_Russia	94.8	96.1	94.8	95.4	96.1	93.5	95.4	94.1	96.1	***	99.2	94.7	94.3	95.4	95.8	58.5	58.5	59.8	59.6	59.6	60	60.4	58.7	55.2	55.6	60
	HuRVC_JN969079_NSP4_Omsk08-436_2008_Russia	95.4	96.7	95.4	96.1	96.7	92.8	96.1	93.5	96.7	97.4	***	94.5	94.1	95.6	95.6	58.5	58.5	59.8	59.6	59.6	60	60.4	58.7	55.2	55.6	60
	HuRVC_KT284785_NSP4_CAU14-1-242_2014_Southkorea	90.8	92.2	91.5	90.8	90.2	96.7	92.2	96.1	91.5	92.2	91.5	***	99.2	93.5	95.2	58.9	58.9	60.8	60.8	60.6	60.8	61.5	58.1	54.9	54.9	60.2
	HuRVC_KP844858_NSP4_Chungnam_2014_Southkorea	90.2	91.5	91.5	90.2	89.5	96.1	91.5	95.4	90.8	91.5	90.8	97.4	***	93.1	94.9	58.7	59.4	60.6	60.6	60.2	60.6	61.3	57.5	54.3	54.3	59.8
	HuRVC_X83967_NSP4_Bristol_1990_UK	93.5	94.8	93.5	94.1	93.5	94.8	94.1	95.4	94.8	94.1	94.8	93.5	92.8	***	95.6	59.2	58.5	60.4	60.4	59.4	60.4	60.2	57.9	54.5	54.1	59.6
	HuRVC_AB499612_NSP4_GUP188_2005_Turkey	90.8	92.2	90.8	91.5	90.8	96.1	91.5	96.7	92.2	92.8	92.2	94.8	94.1	94.1	***	59.6	60.8	61.7	61.5	61.1	60.8	61.9	59.6	56	56.2	60.2
	PoRVC_LC122630_NSP4_Ishi-1_2015_Japan	60.1	60.1	58.8	59.5	59.5	60.1	59.5	60.1	59.5	60.1	60.1	59.5	58.8	59.5	60.1	***	81.9	86.7	85.9	77.3	84	76.6	61.1	57.9	56.2	65.5
	PoRVC_LC122608_NSP4_Tochigi-2_2015_Japan	60.1	60.1	59.5	59.5	59.5	60.8	59.5	60.8	59.5	60.1	60.1	60.1	60.8	60.1	60.8	79.1	***	85.7	85.3	78.5	82.1	78.7	58.9	55.4	53.9	67.8
	PoRVC_AF093202_NSP4_Cowden-Virulent_USA	62.1	62.1	60.8	61.4	61.4	63.4	61.4	62.7	61.4	62.1	62.1	62.7	62.1	62.1	62.7	86.3	81.7	***	98.7	77.9	86.9	77.3	62.1	58.5	56.8	69.3
	PoRVC_AF093203_NSP4_Cowden-Attenuated_USA	61.4	61.4	60.1	60.8	60.8	62.7	60.8	62.1	60.8	61.4	61.4	62.1	61.4	61.4	62.1	85	80.4	96.7	***	77.9	86.7	77.3	61.7	57.9	56.2	69.1
	PoRVC__KM099252_NSP4_P44_2013_CzechRepublic	59.5	59.5	58.2	58.8	58.8	60.1	58.8	59.5	58.8	59.5	59.5	60.1	59.5	58.8	59.5	79.7	76.5	78.4	77.1	***	77.1	98.1	60	55.6	55.6	67.4
	PoRVC_KM099248_NSP4_P8_2011_CzechRepublic	62.1	62.1	60.8	61.4	61.4	62.7	61.4	62.7	61.4	62.1	62.1	62.1	61.4	62.1	62.7	84.3	81	86.9	85.6	75.8	***	77.1	60.2	57.1	57.1	70.3
	PoRVC_KM099253_NSP4_P59_2013_CzechRepublic	60.8	60.8	59.5	60.1	60.1	61.4	60.1	60.8	60.1	60.8	60.8	61.4	60.8	60.1	60.8	80.4	77.1	79.1	77.8	96.7	76.5	***	60.2	56	56	67.8
	BoRVC_AB874664_NSP4_Y0/8_2008_Japan	56.9	57.5	56.2	57.5	56.2	57.5	56.9	57.5	57.5	56.9	56.9	56.9	56.2	57.5	57.5	58.2	55.6	61.4	60.8	54.9	59.5	55.6	***	87.4	85.3	56
	BoRVC_AB738410_NSP4_Toyama_2012_Japan	56.9	57.5	56.2	57.5	56.2	56.9	56.9	56.9	57.5	56.9	56.9	56.2	55.6	56.9	56.9	58.8	55.6	60.8	60.1	55.6	58.8	56.2	90.2	***	85.7	55.8
	BoRVC_AB738404_NSP4_Shinkotu_2012_Japan	54.9	55.6	54.2	55.6	54.2	54.9	54.9	54.9	55.6	54.9	54.9	54.2	53.6	54.9	54.9	58.8	54.9	59.5	58.8	54.9	58.8	55.6	86.9	90.2	***	55.6
	CanRVC_KP988022_NSP4_174_2012_Hungary	59.5	61.4	60.1	61.4	61.4	60.8	60.8	60.8	62.1	61.4	61.4	60.1	59.5	60.1	60.8	73.2	70.6	72.5	72.5	66.7	74.5	68	57.5	58.8	59.5	***
